# Supplementary material for: Impact of Social Determinants of Health on the Incidence of Tuberculosis in Central Asia
Source: Int J Environ Res Public Health. 2026 Jan 1;23(1):68. doi: 10.3390/ijerph23010068 (PMC12840887; doi:10.3390/ijerph23010068)
Supplement: Supplementary file 1 [file ijerph-23-00068-s001.zip]

Archive with 1 entries (1 files):
- ijerph-3966374-supplementary.pdf
